# Supplementary material for: Mattel’s ©Barbie: Preventing Plasticizers Leakage in PVC Artworks and Design Objects through Film-Forming Solutions
Source: Polymers (Basel). 2024 Jul 1;16(13):1888. doi: 10.3390/polym16131888 (PMC11244241; doi:10.3390/polym16131888)
Supplement: Supplementary file 1 [file polymers-16-01888-s001.zip]

Archive with 1 entries (1 files):
- polymers-3032722-supplementary.pdf
